# Supplementary material for: Inflammasome Activation Induced by a Snake Venom Lys49-Phospholipase A2 Homologue
Source: Toxins (Basel). 2019 Dec 31;12(1):22. doi: 10.3390/toxins12010022 (PMC7020408; doi:10.3390/toxins12010022)
Supplement: Supplementary file 1 [file toxins-12-00022-s001.zip]

Archive with 3 entries (3 files):
- 2019_Boeno_S1_bthtx.mp4
- 2019_Boeno_S2_control.mp4
- toxins-664587-supplementary-for conversion.docx
